# Supplementary material for: Automated Radiosynthesis of [18F]FluoFAPI and Its Dosimetry and Single Acute Dose Toxicological Evaluation
Source: Pharmaceuticals (Basel). 2024 Jun 25;17(7):833. doi: 10.3390/ph17070833 (PMC11280013; doi:10.3390/ph17070833)
Supplement: Supplementary file 1 [file pharmaceuticals-17-00833-s001.zip]

Archive with 1 entries (1 files):
- pharmaceuticals-3052418-supplementary.pdf
